# Supplementary material for: Algorithms for converting estimates of child malnutrition based on the NCHS reference into estimates based on the WHO Child Growth Standards
Source: BMC Pediatr. 2008 May 5;8:19. doi: 10.1186/1471-2431-8-19 (PMC2390546; doi:10.1186/1471-2431-8-19)
Supplement: Additional file 2 — This Excel programme contains the actual algorithms developed in this paper. For each indicator, i.e. underweight, stunting, wasting and overweight, a NCHS-based prevalence estimate in percentage is expected from the user, from which the predicted WHO-based estimate with its 95% CI will be generated by the programme. [file 1471-2431-8-19-S2.xls]

## Sheet: Algorithms
Algorithms	NCHS-based prevalence (%)					Predicted WHO-based prevalence (%)
		Logit_NCHS	Intercept	Slope	Logit_WHO	Point estimate	MSE	N	Mean(X)	SS(X-Xbar)	se	LLower	Lupper	95% CI
														Lower limit	Upper limit
Underweight	10	-2.19722	-0.177472	0.98685	-2.3458	8.73999	0.0730703	271	-1.33128	271.523	0.271186	-2.87972	-1.81189	5.31652	14.041
Stunting	10	-2.19722	0.216342	0.924776	-1.8156	13.9963	0.0115518	271	-0.821637	168.896	0.108277	-2.02878	-1.60242	11.6214	16.7644
Wasting	10	-2.19722	0.0261457	0.927931	-2.01273	11.7873	0.0296068	271	-2.65589	218.839	0.172466	-2.35228	-1.67317	8.68846	15.8002
Overweight	10	-2.19722	0.234721	0.912293	-1.76979	14.5568	0.0643401	256	-3.53528	241.801	0.255084	-2.27214	-1.26744	9.34567	21.9695
